# Supplementary material for: SOD2 genetics regulating mitochondrial management of oxidative stress is tied to chemical sensitivity in Gulf war veterans
Source: Sci Rep. 2025 Jul 8;15:24418. doi: 10.1038/s41598-025-09916-w (PMC12238362; doi:10.1038/s41598-025-09916-w)
Supplement: Supplementary file 2 — Supplementary Material 2 [file 41598_2025_9916_MOESM2_ESM.xlsx]

## Sheet: Sheet1
ID	case	chemsens_r	sod2_a16v	haplogrpu	mcs3gp	mcs2gp	mcs4grp
1	1	0	2	0	0	0	0
2	0	4.9	1	0	1	1	1
3	1	0	1	1	0	0	0
4	0	0	2	0	0	0	0
5	1	0	1	0	0	0	0
6	0	0	1	0	0	0	0
7	1	6	1	1	2	1	2
8	0	0	2	0	0	0	0
9	1	0	1	0	0	0	0
10	0	0	1	0	0	0	0
11	1	0	0	1	0	0	0
12	0	0	2	0	0	0	0
13	1	9.9	1	0	2	1	3
14	0	0	1	1	0	0	0
15	1	1	1	0	1	1	1
16	0	0	1	0	0	0	0
17	1	10	2	0	2	1	3
18	0	0	0	0	0	0	0
19	1	0	1	0	0	0	0
20	0	0	0	1	0	0	0
21	1	0	1	0	0	0	0
22	0	0	1	0	0	0	0
23	1	7.1	1	0	2	1	3
24	0	0	1	0	0	0	0
25	0	0	1	0	0	0	0
26	1	0	0	0	0	0	0
27	0	0	0	0	0	0	0
28	1	5.8	1	0	1	1	2
29	0	0	1	0	0	0	0
30	1	0	0	1	0	0	0
31	0	0	2	0	0	0	0
32	1	0	1	0	0	0	0
33	0	0	1	0	0	0	0
34	1	6.4	2	1	2	1	2
35	0	0	0	0	0	0	0
36	1	0	0	0	0	0	0
37	0	0	2	0	0	0	0
38	1	2	1	0	1	1	1
39	0	0	1	0	0	0	0
40	0	0	1	1	0	0	0
41	1	0	1	0	0	0	0
42	0	0	1	0	0	0	0
43	1	4.9	1	1	1	1	1
44	0	0	2	0	0	0	0
45	1	5	1	1	1	1	2
46	0	0	0	0	0	0	0
47	1	9	2	0	2	1	3
48	0	0	1	0	0	0	0
49	1	0	1	0	0	0	0
50	0	0	1	0	0	0	0
51	1	0	1	1	0	0	0
52	0	0	1	0	0	0	0
53	1	0	0	1	0	0	0
54	0	0	1	0	0	0	0
55	0	0	1	0	0	0	0
56	1	6.6	2	0	2	1	2
57	0	0	1	0	0	0	0
58	0	0	0	1	0	0	0
59	1	3.6	1	0	1	1	1
60	0	0	0	0	0	0	0
